# Supplementary material for: Multi-omics Analysis of Periodontal Pocket Microbial Communities Pre- and Posttreatment
Source: mSystems. 2017 Jun 20;2(3):e00016-17. doi: 10.1128/mSystems.00016-17 (PMC5513737; doi:10.1128/mSystems.00016-17)
Supplement: TABLE S1 [file sys003172112st2.xlsx]

## Sheet: TableS1_MappingFile.txt
TABLE S1 Mapping file and details of samples used in multi-omics analyses.																								Samples Used For:
#SampleID	BarcodeSequence	LinkerPrimerSequence	sequencing_date	sample_type	individual	ind_time_tooth	improve	PocketDepth	Extreme_PD	Max_PD	RD_code	DiseasClass	PocketClass	Tooth_Sampled	Ind_tooth	PDepthReclass	BOP	Inflammation	Tx_Ctl	TimePoint	SampleSite	Description		MS/MS	Shotgun Metagenomics	16S
061914.R1.2.bx	AGATGTCCGTCA	CCGGACTACHVGGGTWTCTAAT	2014-06-19	subgingival	1	1.2.14DB	n	5	n	6	0	A	A	14DB	1_14DB	B	B	2	T	2	bx	R1.2.bx		NA	1_2bx_TTAGGC_L001_R1_001	061914.R1.2.bx
061914.R1.1.bx	TGGAGCCTTGTC	CCGGACTACHVGGGTWTCTAAT	2014-06-19	subgingival	1	1.1.14DB	n	6	n	6	0	A	A	14DB	1_14DB	B	B	2	T	1	bx	R1.1.bx		NA	1_1bx_ATCACG_L001_R1_001	061914.R1.1.bx
061914.R1.3.bx	GAGGTTCTTGAC	CCGGACTACHVGGGTWTCTAAT	2014-06-19	subgingival	1	1.3.14DB	n	6	n	6	0	A	A	14DB	1_14DB	B	B	2	T	3	bx	R1.3.bx		1.3bx_RA3_01_24131.mzXML	1_3bx_ACAGTG_L001_R1_001	061914.R1.3.bx
061914.R1.1.bz	AGCTTCGACAGT	CCGGACTACHVGGGTWTCTAAT	2014-06-19	subgingival	1	1.1.22DB	n	3	n	6	0	A	A	22DB	1_22DB	A	N	1	T	1	bz	R1.1.bz		NA	NA	061914.R1.1.bz
061914.R1.2.bz	GCACCTGTTGAA	CCGGACTACHVGGGTWTCTAAT	2014-06-19	subgingival	1	1.2.22DB	n	3	n	6	0	A	A	22DB	1_22DB	A	B	2	T	2	bz	R1.2.bz		NA	NA	061914.R1.2.bz
061914.R1.3.bz	TGAGTCATTGAG	CCGGACTACHVGGGTWTCTAAT	2014-06-19	subgingival	1	1.3.22DB	n	3	n	6	0	A	A	22DB	1_22DB	A	B	2	T	3	bz	R1.3.bz		1.3bz_RA5_01_24134.mzXML	NA	061914.R1.3.bz
061914.R1.3.by	CTGTAAAGGTTG	CCGGACTACHVGGGTWTCTAAT	2014-06-19	subgingival	1	1.3.3DL	y	5	n	6	0	A	A	3DL	1_3DL	B	B	2	T	3	by	R1.3.by		1.3by_RA4_01_24133.mzXML	NA	061914.R1.3.by
1.2.by	CCTAGTAAGCTG	CCGGACTACHVGGGTWTCTAAT	2013-01-08	subgingival	1	1.2.3DL	y	5	n	6	0	A	A	3DL	1_3DL	B	B	2	T	2	by	1.2.by		NA	NA	1.2.by
061914.R1.1.by	CTCGATGTAAGC	CCGGACTACHVGGGTWTCTAAT	2014-06-19	subgingival	1	1.1.3DL	y	6	n	6	0	A	A	3DL	1_3DL	B	B	2	T	1	by	R1.1.by		NA	NA	061914.R1.1.by
061914.R1.1.pa	ATACGCATCAAG	CCGGACTACHVGGGTWTCTAAT	2014-06-19	supragingival	1	1.1.NA	na	NA	NA	6	0	A	D	NA	NA	NA	NA	NA	T	1	PA	R1.1.pa		NA	NA	061914.R1.1.pa
061914.R1.2.pa	CCTAGAGAAACT	CCGGACTACHVGGGTWTCTAAT	2014-06-19	supragingival	1	1.2.NA	na	NA	NA	6	0	A	D	NA	NA	NA	NA	NA	T	2	PA	R1.2.pa		NA	NA	061914.R1.2.pa
061914.R1.3.pa	CTCTAGAAGAGT	CCGGACTACHVGGGTWTCTAAT	2014-06-19	supragingival	1	1.3.NA	na	NA	NA	6	0	A	D	NA	NA	NA	NA	NA	T	3	PA	R1.3.pa		1.3pa_RA2_01_24130.mzXML	NA	061914.R1.3.pa
061914.R3.2.bx	CGAGTTCATCGA	CCGGACTACHVGGGTWTCTAAT	2014-06-19	subgingival	3	3.2.30DL	y	7	n	12	0	C	B	30DL	3_30DL	C	B	2	C	2	bx	R3.2.bx		NA	NA	061914.R3.2.bx
061914.R3.3.bx	TAGACCGACTCC	CCGGACTACHVGGGTWTCTAAT	2014-06-19	subgingival	3	3.3.30DL	y	7	n	12	0	C	B	30DL	3_30DL	C	B	2	C	3	bx	R3.3.bx		3.3bx_RA7_01_24137.mzXML	NA	061914.R3.3.bx
061914.R3.1.bx	TGCACAGTCGCT	CCGGACTACHVGGGTWTCTAAT	2014-06-19	subgingival	3	3.1.30DL	y	8	y	12	0	C	B	30DL	3_30DL	C	B	2	C	1	bx	R3.1.bx		NA	NA	061914.R3.1.bx
061914.R3.2.bz	TAGAGGCGTAGG	CCGGACTACHVGGGTWTCTAAT	2014-06-19	subgingival	3	3.2.3DL	n	5	n	12	0	C	A	3DL	3_3DL	B	B	2	C	2	bz	R3.2.bz		NA	NA	061914.R3.2.bz
061914.R3.1.bz	TGCTCCGTAGAA	CCGGACTACHVGGGTWTCTAAT	2014-06-19	subgingival	3	3.1.3DL	n	6	n	12	0	C	A	3DL	3_3DL	B	B	2	C	1	bz	R3.1.bz		NA	NA	061914.R3.1.bz
061914.R3.3.bz	ACAGGAGGGTGT	CCGGACTACHVGGGTWTCTAAT	2014-06-19	subgingival	3	3.3.3DL	n	8	y	12	0	C	A	3DL	3_3DL	C	B	2	C	3	bz	R3.3.bz		3.3bz_RA9_01_24140.mzXML	NA	061914.R3.3.bz
061914.R3.2.by	AAGCAGATTGTC	CCGGACTACHVGGGTWTCTAAT	2014-06-19	subgingival	3	3.2.9DL	y	9	y	12	0	C	C	9DL	3_9DL	D	B	2	C	2	by	R3.2.by		NA	3_2by_ACTTGA_L001_R1_001	061914.R3.2.by
061914.R3.3.by	GTCAACGCTGTC	CCGGACTACHVGGGTWTCTAAT	2014-06-19	subgingival	3	3.3.9DL	y	9	y	12	0	C	C	9DL	3_9DL	D	B	2	C	3	by	R3.3.by		3.3by_RA8_01_24139.mzXML	3_3by_TAGCTT_L001_R1_001	061914.R3.3.by
061914.R3.1.by	CATGCGGATCCT	CCGGACTACHVGGGTWTCTAAT	2014-06-19	subgingival	3	3.1.9DL	y	12	y	12	0	C	C	9DL	3_9DL	D	B	2	C	1	by	R3.1.by		NA	3_1by_GCCAAT_L001_R1_001	061914.R3.1.by
061914.R3.1.pa	TGATAGGTACAC	CCGGACTACHVGGGTWTCTAAT	2014-06-19	supragingival	3	3.1.NA	na	NA	NA	12	0	C	D	NA	NA	NA	NA	NA	C	1	PA	R3.1.pa		NA	NA	061914.R3.1.pa
061914.R3.2.pa	TCAGCGCCGTTA	CCGGACTACHVGGGTWTCTAAT	2014-06-19	supragingival	3	3.2.NA	na	NA	NA	12	0	C	D	NA	NA	NA	NA	NA	C	2	PA	R3.2.pa		NA	NA	061914.R3.2.pa
061914.R3.3.pa	GCTGTCGTCAAC	CCGGACTACHVGGGTWTCTAAT	2014-06-19	supragingival	3	3.3.NA	na	NA	NA	12	0	C	D	NA	NA	NA	NA	NA	C	3	PA	R3.3.pa		3.3pa_RA6_01_24136.mzXML	NA	061914.R3.3.pa
061914.R4.3.by	GCAAGCTGTCTC	CCGGACTACHVGGGTWTCTAAT	2014-06-19	subgingival	4	4.3.13DB	na	4	n	7	0	A	A	13DB	4_13DB	A	N	1	T	3	by	R4.3.by		4.3by_RB8_01_24158.mzXML	NA	061914.R4.3.by
061914.R4.1.by	AAGCTTGAAACC	CCGGACTACHVGGGTWTCTAAT	2014-06-19	subgingival	4	4.1.14MB	n	5	n	7	0	A	A	14MB	4_14MB	B	B	2	T	1	by	R4.1.by		4.1by_RA12_01_24145.mzXML	NA	061914.R4.1.by
061914.R4.2.by	AGTCATCGAATG	CCGGACTACHVGGGTWTCTAAT	2014-06-19	subgingival	4	4.2.14MB	n	7	n	7	0	A	A	14MB	4_14MB	C	B	2	T	2	by	R4.2.by		4.2by_RB4_01_24152.mzXML	NA	061914.R4.2.by
061914.R4.2.bz	ATCTTGGAGTCG	CCGGACTACHVGGGTWTCTAAT	2014-06-19	subgingival	4	4.2.2MB	y	4	n	7	0	A	A	2MB	4_2MB	A	B	2	T	2	bz	R4.2.bz		4.2bz_RB5_01_24153.mzXML	NA	061914.R4.2.bz
061914.R4.1.bz	TAAGCGTCTCGA	CCGGACTACHVGGGTWTCTAAT	2014-06-19	subgingival	4	4.1.2MB	y	5	n	7	0	A	A	2MB	4_2MB	B	B	2	T	1	bz	R4.1.bz		4.1bz_RB1_01_24146.mzXML	NA	061914.R4.1.bz
061914.R4.3.bx	GCAAATCAGCCT	CCGGACTACHVGGGTWTCTAAT	2014-06-19	subgingival	4	4.3.2ML	y	4	n	7	0	A	A	2ML	4_2ML	A	N	1	T	3	bx	R4.3.bx		4.3bx_RB7_01_24156.mzXML	NA	061914.R4.3.bx
061914.R4.3.bz	AGCGGCCTATTA	CCGGACTACHVGGGTWTCTAAT	2014-06-19	subgingival	4	4.3.30MB	na	4	n	7	0	A	A	30MB	4_30MB	A	N	1	T	3	bz	R4.3.bz		4.3bz_RB9_01_24159.mzXML	NA	061914.R4.3.bz
061914.R4.1.bx	ATAGAGGCCATT	CCGGACTACHVGGGTWTCTAAT	2014-06-19	subgingival	4	4.1.4MB	n	5	n	7	0	A	A	4MB	4_4MB	B	B	2	T	1	bx	R4.1.bx		4.1bx_RA11_01_24143.mzXML	NA	061914.R4.1.bx
061914.R4.2.bx	CGGGATCAAATT	CCGGACTACHVGGGTWTCTAAT	2014-06-19	subgingival	4	4.2.4MB	n	6	n	7	0	A	A	4MB	4_4MB	B	B	2	T	2	bx	R4.2.bx		4.2bx_RB3_01_24149.mzXML	NA	061914.R4.2.bx
061914.R4.1.pa	ATAGCTTCGTGG	CCGGACTACHVGGGTWTCTAAT	2014-06-19	supragingival	4	4.1.NA	na	NA	NA	7	0	A	D	NA	NA	NA	NA	NA	T	1	PA	R4.1.pa		4.1pa_RA10_01_24142.mzXML	NA	061914.R4.1.pa
061914.R4.2.pa	AGCACCGGTCTT	CCGGACTACHVGGGTWTCTAAT	2014-06-19	supragingival	4	4.2.NA	na	NA	NA	7	0	A	D	NA	NA	NA	NA	NA	T	2	PA	R4.2.pa		4.2pa_RB2_01_24148.mzXML	NA	061914.R4.2.pa
061914.R4.3.pa	TCTTCAACTACC	CCGGACTACHVGGGTWTCTAAT	2014-06-19	supragingival	4	4.3.NA	na	NA	NA	7	0	A	D	NA	NA	NA	NA	NA	T	3	PA	R4.3.pa		4.3pa_RB6_01_24155.mzXML	NA	061914.R4.3.pa
061914.R5.1.by	TAAGATGCAGTC	CCGGACTACHVGGGTWTCTAAT	2014-06-19	subgingival	5	5.1.11DB	na	9	y	9	0	C	C	11DB	5_11DB	D	B	2	C	1	by	R5.1.by		5.1by_RD5_01_24189.mzXML	NA	061914.R5.1.by
061914.R5.3.bz	ACTACCTCTTCA	CCGGACTACHVGGGTWTCTAAT	2014-06-19	subgingival	5	5.3.17ML	na	9	y	9	0	C	A	17ML	5_17ML	D	B	2	C	3	bz	R5.3.bz		5.3bz_RC3_01_24168.mzXML	NA	061914.R5.3.bz
061914.R5.1.bz	TGCCGAGTAATC	CCGGACTACHVGGGTWTCTAAT	2014-06-19	subgingival	5	5.1.25DB	n	3	n	9	0	C	A	25DB	5_25DB	A	N	1	C	1	bz	R5.1.bz		5.1bz_RD6_01_24190.mzXML	NA	061914.R5.1.bz
061914.R5.2.bz	CATAGCTCGGTC	CCGGACTACHVGGGTWTCTAAT	2014-06-19	subgingival	5	5.2.25DB	n	3	n	9	0	C	A	25DB	5_25DB	A	N	1	C	2	bz	R5.2.bz		5.2bz_RB11_01_24162.mzXML	NA	061914.R5.2.bz
061914.R5.1.bx	TGGAATTCGGCT	CCGGACTACHVGGGTWTCTAAT	2014-06-19	subgingival	5	5.1.3DB	n	9	y	9	0	C	C	3DB	5_3DB	D	B	2	C	1	bx	R5.1.bx		5.1bx_RD4_01_24187.mzXML	NA	061914.R5.1.bx
061914.R5.2.bx	GTAACCACCACC	CCGGACTACHVGGGTWTCTAAT	2014-06-19	subgingival	5	5.2.3DB	n	9	y	9	0	C	C	3DB	5_3DB	D	B	2	C	2	bx	R5.2.bx		5.2bx_RB10_01_24161.mzXML	NA	061914.R5.2.bx
061914.R5.3.by	TATGGAGCTAGT	CCGGACTACHVGGGTWTCTAAT	2014-06-19	subgingival	5	5.3.8ML	na	6	n	9	0	C	C	8ML	5_8ML	B	B	2	C	3	by	R5.3.by		5.3by_RC2_01_24167.mzXML	NA	061914.R5.3.by
061914.R5.3.bx	AACCATGCCAAC	CCGGACTACHVGGGTWTCTAAT	2014-06-19	subgingival	5	5.3.9ML	na	6	n	9	0	C	C	9ML	5_9ML	B	B	2	C	3	bx	R5.3.bx		5.3bx_RC1_01_24165.mzXML	NA	061914.R5.3.bx
061914.R5.1.pa	ACCTTGACAAGA	CCGGACTACHVGGGTWTCTAAT	2014-06-19	supragingival	5	5.1.NA	na	NA	NA	9	0	C	D	NA	NA	NA	NA	NA	C	1	PA	R5.1.pa		5.1pa_RD3_01_24186.mzXML	NA	061914.R5.1.pa
061914.R5.3.pa	GATGATAACCCA	CCGGACTACHVGGGTWTCTAAT	2014-06-19	supragingival	5	5.3.NA	na	NA	NA	9	0	C	D	NA	NA	NA	NA	NA	C	3	PA	R5.3.pa		5.3pa_RB12_01_24164.mzXML	NA	061914.R5.3.pa
061914.R6.1.by	TTGTATGACAGG	CCGGACTACHVGGGTWTCTAAT	2014-06-19	subgingival	6	6.1.12DB	n	9	y	9	0	C	C	12DB	6_12DB	D	B	2	C	1	by	R6.1.by		6.1by_RC6_01_24173.mzXML	NA	061914.R6.1.by
061914.R6.2.by	GTACATGTCGCC	CCGGACTACHVGGGTWTCTAAT	2014-06-19	subgingival	6	6.2.12DB	n	9	y	9	0	C	C	12DB	6_12DB	D	B	2	C	2	by	R6.2.by		6.2by_RC10_01_24179.mzXML	NA	061914.R6.2.by
061914.R6.3.bz	ACATCTAGCAGA	CCGGACTACHVGGGTWTCTAAT	2014-06-19	subgingival	6	6.3.14ML	na	6	n	9	0	C	A	14ML	6_14ML	B	N	1	C	3	bz	R6.3.bz		6.3bz_RD2_01_24184.mzXML	NA	061914.R6.3.bz
061914.R6.1.bz	GGTAAGTTTGAC	CCGGACTACHVGGGTWTCTAAT	2014-06-19	subgingival	6	6.1.27DB	n	9	y	9	0	C	C	27DB	6_27DB	D	B	2	C	1	bz	R6.1.bz		6.1bz_RC7_01_24174.mzXML	NA	061914.R6.1.bz
061914.R6.2.bz	TTCTAGAGTGCG	CCGGACTACHVGGGTWTCTAAT	2014-06-19	subgingival	6	6.2.27DB	n	9	y	9	0	C	C	27DB	6_27DB	D	B	2	C	2	bz	R6.2.bz		6.2bz_RC11_01_24180.mzXML	NA	061914.R6.2.bz
061914.R6.1.bx	GGCCCAATATAA	CCGGACTACHVGGGTWTCTAAT	2014-06-19	subgingival	6	6.1.2ML	n	6	n	9	0	C	A	2ML	6_2ML	B	B	2	C	1	bx	R6.1.bx		6.1bx_RC5_01_24171.mzXML	6_1bx_CCGTCC_L001_R1_001	061914.R6.1.bx
061914.R6.3.by	GTAGGAACCGGA	CCGGACTACHVGGGTWTCTAAT	2014-06-19	subgingival	6	6.3.2ML	n	6	n	9	0	C	A	2ML	6_2ML	B	B	2	C	3	by	R6.3.by		NA	6_3bx_GTGCCC_L001_R1_001	061914.R6.3.by
061914.R6.2.bx	CGGTCTGTCTGA	CCGGACTACHVGGGTWTCTAAT	2014-06-19	subgingival	6	6.2.2ML	n	9	y	9	0	C	C	2ML	6_2ML	D	B	2	C	2	bx	R6.2.bx		6.2bx_RC9_01_24177.mzXML	6_2bx_GTGAAA_L001_R1_001	061914.R6.2.bx
061914.R6.3.bx	TTGAGGCTACAA	CCGGACTACHVGGGTWTCTAAT	2014-06-19	subgingival	6	6.3.31MB	na	9	y	9	0	C	C	31MB	6_31MB	D	N	1	C	3	bx	R6.3.bx		6.3bx_RD1_01_24183.mzXML	NA	061914.R6.3.bx
061914.R6.1.pa	CTACCACGGTAC	CCGGACTACHVGGGTWTCTAAT	2014-06-19	supragingival	6	6.1.NA	na	NA	NA	9	0	C	D	NA	NA	NA	NA	NA	C	1	PA	R6.1.pa		6.1pa_RC4_01_24170.mzXML	NA	061914.R6.1.pa
061914.R6.2.pa	ACGGATGTTATG	CCGGACTACHVGGGTWTCTAAT	2014-06-19	supragingival	6	6.2.NA	na	NA	NA	9	0	C	D	NA	NA	NA	NA	NA	C	2	PA	R6.2.pa		6.2pa_RC8_01_24176.mzXML	NA	061914.R6.2.pa
061914.R6.3.pa	CCGACATTGTAG	CCGGACTACHVGGGTWTCTAAT	2014-06-19	supragingival	6	6.3.NA	na	NA	NA	9	0	C	D	NA	NA	NA	NA	NA	C	3	PA	R6.3.pa		6.3pa_RC12_01_24182.mzXML	NA	061914.R6.3.pa
061914.R7.1.by	TGCAAGCTAAGT	CCGGACTACHVGGGTWTCTAAT	2014-06-19	subgingival	7	7.1.14ML	na	4	n	7	0	C	A	14ML	7_14ML	A	B	2	T	1	by	R7.1.by		7.1by_RD9_01_24201.mzXML	NA	061914.R7.1.by
061914.R7.1.bx	CATGTAAGGCTC	CCGGACTACHVGGGTWTCTAAT	2014-06-19	subgingival	7	7.1.2ML	na	5	n	7	0	C	A	2ML	7_2ML	B	B	2	T	1	bx	R7.1.bx		7.1bx_RD8_01_24199.mzXML	NA	061914.R7.1.bx
061914.R7.1.bz	GTGTGTGCCATA	CCGGACTACHVGGGTWTCTAAT	2014-06-19	subgingival	7	7.1.31DB	na	7	n	7	0	C	B	31DB	7_31DB	C	B	2	T	1	bz	R7.1.bz		7.1bz_RD10_01_24202.mzXML	NA	061914.R7.1.bz
061914.R7.1.pa	TGACAACCGAAT	CCGGACTACHVGGGTWTCTAAT	2014-06-19	supragingival	7	7.1.NA	na	NA	NA	7	0	C	D	NA	NA	NA	NA	NA	T	1	PA	R7.1.pa		7.1pa_RD7_01_24198.mzXML	NA	061914.R7.1.pa
061914.R8.3.bx	AATCAGAGCTTG	CCGGACTACHVGGGTWTCTAAT	2014-06-19	subgingival	8	8.3.11DB	na	6	n	9	1	C	C	11DB	8_11DB	B	B	2	C	3	bx	R8.3.bx		8.3bx_GA10_01_24012.mzXML	NA	061914.R8.3.bx
061914.R8.1.bx	TAGGCTCGTGCT	CCGGACTACHVGGGTWTCTAAT	2014-06-19	subgingival	8	8.1.14DB	na	9	y	9	0	C	C	14DB	8_14DB	D	B	2	C	1	bx	R8.1.bx		8.1bx_RD12_01_24193.mzXML	NA	061914.R8.1.bx
061914.R8.3.by	CAATGTAGACAC	CCGGACTACHVGGGTWTCTAAT	2014-06-19	subgingival	8	8.3.15ML	na	3	n	9	1	C	A	15ML	8_15ML	A	B	2	C	3	by	R8.3.by		8.3by_GA11_01_24014.mzXML	NA	061914.R8.3.by
061914.R8.2.by	ACTGGCAAACCT	CCGGACTACHVGGGTWTCTAAT	2014-06-19	subgingival	8	8.2.27DL	na	3	n	9	0	C	A	27DL	8_27DL	A	N	1	C	2	by	R8.2.by		8.2by_RF5_01_24225.mzXML	NA	061914.R8.2.by
061914.R8.1.by	CTCCTTAAGGCG	CCGGACTACHVGGGTWTCTAAT	2014-06-19	subgingival	8	8.1.27DL	na	9	y	9	0	C	C	27DL	8_27DL	D	B	2	C	1	by	R8.1.by		8.1by_RE1_01_24195.mzXML	NA	061914.R8.1.by
061914.R8.3.bz	TGGCGATACGTT	CCGGACTACHVGGGTWTCTAAT	2014-06-19	subgingival	8	8.3.2ML	na	3	n	9	1	C	C	2ML	8_2ML	A	B	2	C	3	bz	R8.3.bz		8.3bz_GA12_01_24015.mzXML	NA	061914.R8.3.bz
061914.R8.1.bz	TTGCCTGGGTCA	CCGGACTACHVGGGTWTCTAAT	2014-06-19	subgingival	8	8.1.4DB	na	9	y	9	0	C	C	4DB	8_4DB	D	B	2	C	1	bz	R8.1.bz		8.1bz_RE2_01_24196.mzXML	NA	061914.R8.1.bz
061914.R8.1.pa	CAATTCTGCTTC	CCGGACTACHVGGGTWTCTAAT	2014-06-19	supragingival	8	8.1.NA	na	NA	NA	9	0	C	D	NA	NA	NA	NA	NA	C	1	PA	R8.1.pa		8.1pa_RD11_01_24192.mzXML	NA	061914.R8.1.pa
061914.R8.3.pa	GCCTTACGATAG	CCGGACTACHVGGGTWTCTAAT	2014-06-19	supragingival	8	8.3.NA	na	NA	NA	9	1	C	D	NA	NA	NA	NA	NA	C	3	PA	R8.3.pa		8.3pa_GA9_01_24011.mzXML	NA	061914.R8.3.pa
061914.R9.2.bx	GAAGACAGCGAC	CCGGACTACHVGGGTWTCTAAT	2014-06-19	subgingival	9	9.2.19DB	n	5	n	6	0	A	A	19DB	9_19DB	B	B	2	C	2	bx	R9.2.bx		9.2bx_RE6_01_24208.mzXML	NA	061914.R9.2.bx
061914.R9.1.bz	TACCTGTGTCTT	CCGGACTACHVGGGTWTCTAAT	2014-06-19	subgingival	9	9.1.19ML	n	4	n	6	0	A	A	19ML	9_19ML	A	B	2	C	1	bz	R9.1.bz		9.1bz_RE4_01_24205.mzXML	NA	061914.R9.1.bz
061914.R9.2.bz	GGCGTTGCATTC	CCGGACTACHVGGGTWTCTAAT	2014-06-19	subgingival	9	9.2.22MB	na	5	n	6	0	A	A	22MB	9_22MB	B	B	2	C	2	bz	R9.2.bz		9.2bz_RE8_01_24211.mzXML	NA	061914.R9.2.bz
061914.R9.2.by	ACACCTGCGATC	CCGGACTACHVGGGTWTCTAAT	2014-06-19	subgingival	9	9.2.24DB	na	6	n	6	0	A	A	24DB	9_24DB	B	B	2	C	2	by	R9.2.by		9.2by_RE7_01_24210.mzXML	NA	061914.R9.2.by
061914.R9.1.pa	AACGAGGCAACG	CCGGACTACHVGGGTWTCTAAT	2014-06-19	supragingival	9	9.1.NA	na	NA	NA	6	0	A	D	NA	NA	NA	NA	NA	C	1	PA	R9.1.pa		9.1pa_RE3_01_24204.mzXML	NA	061914.R9.1.pa
061914.R9.2.pa	ACTAGCGTTCAG	CCGGACTACHVGGGTWTCTAAT	2014-06-19	supragingival	9	9.2.NA	na	NA	NA	6	0	A	D	NA	NA	NA	NA	NA	C	2	PA	R9.2.pa		9.2pa_RE5_01_24207.mzXML	NA	061914.R9.2.pa
061914.R10.1.bz	TACCACAACGAA	CCGGACTACHVGGGTWTCTAAT	2014-06-19	subgingival	10	10.1.21MB	na	5	n	6	0	A	A	21MB	10_21MB	B	B	2	T	1	bz	R10.1.bz		10.1bz_RE12_01_24217.mzXML	NA	061914.R10.1.bz
061914.R10.2.by	TTCCTGTTAACC	CCGGACTACHVGGGTWTCTAAT	2014-06-19	subgingival	10	10.2.23DL	na	5	n	6	0	A	A	23DL	10_23DL	B	B	2	T	2	by	R10.2.by		10.2by_RF3_01_24222.mzXML	NA	061914.R10.2.by
061914.R10.1.bx	TTGCGACAAAGT	CCGGACTACHVGGGTWTCTAAT	2014-06-19	subgingival	10	10.1.24ML	n	4	n	6	0	A	A	24ML	10_24ML	A	B	2	T	1	bx	R10.1.bx		10.1bx_RE10_01_24214.mzXML	NA	061914.R10.1.bx
061914.R10.2.bx	GTACTACCTCGG	CCGGACTACHVGGGTWTCTAAT	2014-06-19	subgingival	10	10.2.24ML	n	6	n	6	0	A	A	24ML	10_24ML	B	B	2	T	2	bx	R10.2.bx		10.2bx_RF2_01_24220.mzXML	NA	061914.R10.2.bx
061914.R10.2.bz	CTATCCAAGTGG	CCGGACTACHVGGGTWTCTAAT	2014-06-19	subgingival	10	10.2.25ML	na	6	n	6	0	A	A	25ML	10_25ML	B	B	2	T	2	bz	R10.2.bz		10.2bz_RF4_01_24223.mzXML	NA	061914.R10.2.bz
061914.R10.1.by	TGCGAGTATATG	CCGGACTACHVGGGTWTCTAAT	2014-06-19	subgingival	10	10.1.27MB	na	4	n	6	0	A	A	27MB	10_27MB	A	N	1	T	1	by	R10.1.by		10.1by_RE11_01_24216.mzXML	NA	061914.R10.1.by
061914.R10.1.pa	TCTGGAACGGTT	CCGGACTACHVGGGTWTCTAAT	2014-06-19	supragingival	10	10.1.NA	na	NA	NA	6	0	A	D	NA	NA	NA	NA	NA	T	1	PA	R10.1.pa		10.1pa_RE9_01_24213.mzXML	NA	061914.R10.1.pa
061914.R10.2.pa	CAGTCTAGTACG	CCGGACTACHVGGGTWTCTAAT	2014-06-19	supragingival	10	10.2.NA	na	NA	NA	6	0	A	D	NA	NA	NA	NA	NA	T	2	PA	R10.2.pa		10.2pa_RF1_01_24219.mzXML	NA	061914.R10.2.pa
061914.R11.1.bx	GTGTCCGGATTC	CCGGACTACHVGGGTWTCTAAT	2014-06-19	subgingival	11	11.1.15ML	n	4	n	5	0	C	A	15ML	11_15ML	A	B	2	T	1	bx	R11.1.bx		11.1bx_RA2_01_23887.mzXML	NA	061914.R11.1.bx
061914.R11.2.bx	GTTGGCGTTACA	CCGGACTACHVGGGTWTCTAAT	2014-06-19	subgingival	11	11.2.15ML	n	4	n	5	0	C	A	15ML	11_15ML	A	B	2	T	2	bx	R11.2.bx		11.2bx_RA6_01_23894.mzXML	NA	061914.R11.2.bx
061914.R11.2.bz	TTGCGGACCCTA	CCGGACTACHVGGGTWTCTAAT	2014-06-19	subgingival	11	11.2.16ML	na	5	n	5	0	C	A	16ML	11_16ML	B	B	2	T	2	bz	R11.2.bz		11.2bz_RA8_01_23897.mzXML	NA	061914.R11.2.bz
061914.R11.1.by	TGTGGTGATGTA	CCGGACTACHVGGGTWTCTAAT	2014-06-19	subgingival	11	11.1.17ML	n	3	n	5	0	C	A	17ML	11_17ML	A	B	2	T	1	by	R11.1.by		11.1by_RA3_01_23888.mzXML	NA	061914.R11.1.by
061914.R11.2.by	GAAGTAGCGAGC	CCGGACTACHVGGGTWTCTAAT	2014-06-19	subgingival	11	11.2.17ML	n	5	n	5	0	C	A	17ML	11_17ML	B	B	2	T	2	by	R11.2.by		11.2by_RA7_01_23896.mzXML	NA	061914.R11.2.by
061914.R11.1.bz	CTTTCGTTCAAC	CCGGACTACHVGGGTWTCTAAT	2014-06-19	subgingival	11	11.1.19ML	na	4	n	5	0	C	A	19ML	11_19ML	A	B	2	T	1	bz	R11.1.bz		11.1bz_RA4_01_23889.mzXML	NA	061914.R11.1.bz
061914.R11.1.pa	CCGAAGATTCTG	CCGGACTACHVGGGTWTCTAAT	2014-06-19	supragingival	11	11.1.NA	na	NA	NA	5	0	C	D	NA	NA	NA	NA	NA	T	1	PA	R11.1.pa		11.1pa_RA1_01_23886.mzXML	NA	061914.R11.1.pa
061914.R11.2.pa	GCGGAAACATGG	CCGGACTACHVGGGTWTCTAAT	2014-06-19	supragingival	11	11.2.NA	na	NA	NA	5	0	C	D	NA	NA	NA	NA	NA	T	2	PA	R11.2.pa		11.2pa_RA5_01_23893.mzXML	NA	061914.R11.2.pa
061914.R12.1.bz	TCAATCGCTTTC	CCGGACTACHVGGGTWTCTAAT	2014-06-19	subgingival	12	12.1.15DB	na	5	n	5	0	A	A	15DB	12_15DB	B	B	2	C	1	bz	R12.1.bz		12.1bz_RB8_01_23917.mzXML	NA	061914.R12.1.bz
061914.R12.3.By	AGCACTTTGAGA	CCGGACTACHVGGGTWTCTAAT	2014-06-19		12	3	12.3.2MB	NA	NA	NA	1	A	A	2MB	12.3.2MB	A	NA	NA	C	3	by	R12.3.By		12.3by_GC7_01_24044.mzXML	12_3by_CTTGTA_L001_R1_001	061914.R12.3.By
061914.R12.3.Bz	CCACGGTACTTG	CCGGACTACHVGGGTWTCTAAT	2014-06-19	subgingival	12	12.3.15DB	na	NA	NA	5	1	A	A	15DB	12_15DB	NA	NA	NA	C	3	Bz	R12.3.Bz		12.3bz_GC8_01_24045.mzXML	NA	061914.R12.3.Bz
061914.R12.2.bx	GTCCAGCTATGA	CCGGACTACHVGGGTWTCTAAT	2014-06-19	subgingival	12	12.2.15MB	na	4	n	5	0	A	A	15MB	12_15DB	A	N	1	C	2	bx	R12.2.bx		12.2bx_RA10_01_23900.mzXML	NA	061914.R12.2.bx
061914.R12.1.bx	AACGTTAGTGTG	CCGGACTACHVGGGTWTCTAAT	2014-06-19	subgingival	12	12.1.17DL	na	5	n	5	0	A	A	17DL	12_17DL	B	B	2	C	1	bx	R12.1.bx		12.1bx_RB6_01_23914.mzXML	NA	061914.R12.1.bx
061914.R12.3.Bx	TGGTTCATCCTT	CCGGACTACHVGGGTWTCTAAT	2014-06-19	subgingival	12	12.3.17DL	na	NA	NA	5	1	A	A	17DL	12_17DL	NA	NA	NA	C	3	Bx	R12.3.Bx		12.3bx_GC6_01_24042.mzXML	NA	061914.R12.3.Bx
061914.R12.2.bz	TCGCGCAACTGT	CCGGACTACHVGGGTWTCTAAT	2014-06-19	subgingival	12	12.2.18DL	na	5	n	5	0	A	A	18DL	12_18DL	B	N	1	C	2	bz	R12.2.bz		12.2bz_RA12_01_23905.mzXML	NA	061914.R12.2.bz
061914.R12.1.by	TGCATGACAGTC	CCGGACTACHVGGGTWTCTAAT	2014-06-19	subgingival	12	12.1.2MB	na	4	n	5	0	A	A	2MB	12_2MB	A	B	2	C	1	by	R12.1.by		12.1by_RB7_01_23916.mzXML	12_1by_GAGTGG_L001_R1_001	061914.R12.1.by
061914.R12.3.By	AGCACTTTGAGA	CCGGACTACHVGGGTWTCTAAT	2014-06-19	subgingival	12	12.3.2MB	na	NA	NA	5	1	A	A	2MB	12_2MB	NA	NA	NA	C	3	By	R12.3.By		12.2by_3_RA11_01_23904.mzXML	12_3by_ATTCCT_L001_R1_001	061914.R12.3.By
061914.R12.1.pa	GGCACACCCTTA	CCGGACTACHVGGGTWTCTAAT	2014-06-19	supragingival	12	12.1.NA	na	NA	NA	5	0	A	D	NA	NA	NA	NA	NA	C	1	PA	R12.1.pa		12.1pa_RB5_01_23913.mzXML	NA	061914.R12.1.pa
061914.R12.2.pa	ATTCCTCTCCAC	CCGGACTACHVGGGTWTCTAAT	2014-06-19	supragingival	12	12.2.NA	na	NA	NA	5	0	A	D	NA	NA	NA	NA	NA	C	2	PA	R12.2.pa		12.2pa_RA9_01_23899.mzXML	NA	061914.R12.2.pa
061914.R12.3.PA	ACTAGTTGGACC	CCGGACTACHVGGGTWTCTAAT	2014-06-19	supragingival	12	12.3.NA	na	NA	NA	5	1	A	D	NA	NA	NA	NA	NA	C	3	PA	R12.3.PA		12.3pa_GC5_01_24041.mzXML	NA	061914.R12.3.PA
061914.R14.1.by	CACGTACACGTA	CCGGACTACHVGGGTWTCTAAT	2014-06-19	subgingival	14	14.1.21MB	na	5	n	12	0	C	A	21MB	14_21MB	B	B	2	C	1	by	R14.1.by		14.1by_RB3_01_23910.mzXML	NA	061914.R14.1.by
061914.R14.1.bx	GACTCTGCTCAG	CCGGACTACHVGGGTWTCTAAT	2014-06-19	subgingival	14	14.1.27MB	na	3	n	12	0	C	A	27MB	14_27MB	A	N	1	C	1	bx	R14.1.bx		14.1bx_RB2_01_23908.mzXML	NA	061914.R14.1.bx
061914.R14.1.bz	CAGAGCTAATTG	CCGGACTACHVGGGTWTCTAAT	2014-06-19	subgingival	14	14.1.30ML	na	12	y	12	0	C	C	30ML	14_30ML	D	N	1	C	1	bz	R14.1.bz		14.1bz_RB4_01_23911.mzXML	NA	061914.R14.1.bz
061914.R14.1.pa	TTATCCAGTCCT	CCGGACTACHVGGGTWTCTAAT	2014-06-19	supragingival	14	14.1.NA	na	NA	NA	12	0	C	D	NA	NA	NA	NA	NA	C	1	PA	R14.1.pa		14.1pa_RB1_01_23907.mzXML	NA	061914.R14.1.pa
061914.R15.2.by	AGTAGGAGGCAC	CCGGACTACHVGGGTWTCTAAT	2014-06-19	subgingival	15	15.2.14ML	na	6	n	6	0	A	A	14ML	15_14ML	B	B	2	C	2	by	R15.2.by		15.2by_RC6_01_23933.mzXML	NA	061914.R15.2.by
061914.R15.3.bz	TAGTAGCACCTG	CCGGACTACHVGGGTWTCTAAT	2014-06-19	subgingival	15	15.3.1DL	na	3	n	6	1	A	A	1DL	15_1DL	A	N	1	C	3	bz	R15.3.bz		15.3bz_GD12_01_24074.mzXML	NA	061914.R15.3.bz
061914.R15.2.bx	GTGCTGCGCTTA	CCGGACTACHVGGGTWTCTAAT	2014-06-19	subgingival	15	15.2.32DL	n	3	n	6	0	A	A	32DL	15_32DL	A	N	1	C	2	bx	R15.2.bx		15.2bx_RC5_01_23931.mzXML	NA	061914.R15.2.bx
061914.R15.3.bx	CGATTAGGAATC	CCGGACTACHVGGGTWTCTAAT	2014-06-19	subgingival	15	15.3.32DL	n	3	n	6	1	A	A	32DL	15_32DL	A	N	1	C	3	bx	R15.3.bx		15.3bx_GD10_01_24071.mzXML	15_3bx_GTGGCC_L002_R1_001	061914.R15.3.bx
061914.R15.1.bx	CTAAGACGTCGT	CCGGACTACHVGGGTWTCTAAT	2014-06-19	subgingival	15	15.1.32DL	n	3	n	6	0	B	A	32DL	15_32DL	A	N	1	C	1	bx	R15.1.bx		15.1bx_RB10_01_23920.mzXML	15_1bx_CAGATC_L002_R1_001	061914.R15.1.bx
061914.R15.3.by	ACGTCTCAGTGC	CCGGACTACHVGGGTWTCTAAT	2014-06-19	subgingival	15	15.3.3ML	y	3	n	6	1	A	A	3ML	15_3ML	A	N	1	C	3	by	R15.3.by		15.3by_GD11_01_24073.mzXML	NA	061914.R15.3.by
061914.R15.2.bz	ACCCGGATTTCG	CCGGACTACHVGGGTWTCTAAT	2014-06-19	subgingival	15	15.2.3ML	y	6	n	6	0	A	A	3ML	15_3ML	B	B	2	C	2	bz	R15.2.bz		15.2bz_RC7_01_23934.mzXML	15_2bz_TTAGGC_L002_R1_001	061914.R15.2.bz
061914.R15.1.bz	GGCTCAGATTCC	CCGGACTACHVGGGTWTCTAAT	2014-06-19	subgingival	15	15.1.3ML	y	4	n	6	0	B	A	3ML	15_3ML	A	B	2	C	1	bz	R15.1.bz		15.1bz_RB11_01_23922.mzXML	15_1bz_ATCACG_L001_R1_001	061914.R15.1.bz
061914.R15.2.pa	CGTCCGTATGAA	CCGGACTACHVGGGTWTCTAAT	2014-06-19	supragingival	15	15.2.NA	na	NA	NA	6	0	A	D	NA	NA	NA	NA	NA	C	2	PA	R15.2.pa		15.2pa_RC4_01_23930.mzXML	NA	061914.R15.2.pa
061914.R15.3.pa	AGGTCATCTTGG	CCGGACTACHVGGGTWTCTAAT	2014-06-19	supragingival	15	15.3.NA	na	NA	NA	6	1	A	D	NA	NA	NA	NA	NA	C	3	PA	R15.3.pa		15.3pa_GD9_01_24070.mzXML	NA	061914.R15.3.pa
061914.R15.1.pa	CTTGGTAGTGCC	CCGGACTACHVGGGTWTCTAAT	2014-06-19	supragingival	15	15.1.NA	na	NA	NA	6	0	B	D	NA	NA	NA	NA	NA	C	1	PA	R15.1.pa		15.1pa_RB9_01_23919.mzXML	NA	061914.R15.1.pa
061914.R16.3.bz	CACAAAGCGATT	CCGGACTACHVGGGTWTCTAAT	2014-06-19	subgingival	16	16.3.14DB	n	2	n	5	1	A	A	14DB	16_14DB	A	N	1	T	3	bz	R16.3.bz		16.3bz_GB4_01_24021.mzXML	NA	061914.R16.3.bz
061914.R16.2.bz	AGTCCGAGTTGT	CCGGACTACHVGGGTWTCTAAT	2014-06-19	subgingival	16	16.2.14DB	n	5	n	5	0	A	A	14DB	16_14DB	B	B	2	T	2	bz	R16.2.bz		16.2bz_RD3_01_23946.mzXML	NA	061914.R16.2.bz
061914.R16.3.by	TCACGAGTCACA	CCGGACTACHVGGGTWTCTAAT	2014-06-19	subgingival	16	16.3.15DB	y	3	n	5	1	A	A	15DB	16_15DB	A	N	1	T	3	by	R16.3.by		16.3by_GB3_01_24020.mzXML	NA	061914.R16.3.by
061914.R16.2.by	TGGAAACCATTG	CCGGACTACHVGGGTWTCTAAT	2014-06-19	subgingival	16	16.2.15DB	y	4	n	5	0	A	A	15DB	16_15DB	A	B	2	T	2	by	R16.2.by		16.2by_RD2_01_23945.mzXML	NA	061914.R16.2.by
061914.R16.1.bz	ACCTCCCGGATA	CCGGACTACHVGGGTWTCTAAT	2014-06-19	subgingival	16	16.1.18ML	na	4	n	5	0	A	A	18ML	16_18ML	A	B	2	T	1	bz	R16.1.bz		16.1bz_RC11_01_23940.mzXML	NA	061914.R16.1.bz
061914.R16.2.bx	AGTAGACTTACG	CCGGACTACHVGGGTWTCTAAT	2014-06-19	subgingival	16	16.2.19DB	n	5	n	5	0	A	A	19DB	16_19DB	B	B	2	T	2	bx	R16.2.bx		16.2bx_RD1_01_23943.mzXML	NA	061914.R16.2.bx
061914.R16.3.bx	ACACACCCTGAC	CCGGACTACHVGGGTWTCTAAT	2014-06-19	subgingival	16	16.3.19DB	n	5	n	5	1	A	A	19DB	16_19DB	B	N	1	T	3	bx	R16.3.bx		16.3bx_GB2_01_24018.mzXML	NA	061914.R16.3.bx
061914.R16.1.by	ACACTTCGGCAA	CCGGACTACHVGGGTWTCTAAT	2014-06-19	subgingival	16	16.1.19ML	na	4	n	5	0	A	A	19ML	16_19ML	A	B	2	T	1	by	R16.1.by		16.1by_RC10_01_23939.mzXML	NA	061914.R16.1.by
061914.R16.1.bx	TGCTGTGACCAC	CCGGACTACHVGGGTWTCTAAT	2014-06-19	subgingival	16	16.1.30MB	na	4	n	5	0	A	A	30MB	16_30MB	A	B	2	T	1	bx	R16.1.bx		16.1bx_RC9_01_23937.mzXML	NA	061914.R16.1.bx
061914.R16.1.pa	GAAGAGGGTTGA	CCGGACTACHVGGGTWTCTAAT	2014-06-19	supragingival	16	16.1.NA	na	NA	NA	5	0	A	D	NA	NA	NA	NA	NA	T	1	PA	R16.1.pa		16.1pa_RC8_01_23936.mzXML	NA	061914.R16.1.pa
061914.R16.2.pa	CCGCGATTTCGA	CCGGACTACHVGGGTWTCTAAT	2014-06-19	supragingival	16	16.2.NA	na	NA	NA	5	0	A	D	NA	NA	NA	NA	NA	T	2	PA	R16.2.pa		16.2pa_RC12_01_23942.mzXML	NA	061914.R16.2.pa
061914.R16.3.pa	CACCGTGACACT	CCGGACTACHVGGGTWTCTAAT	2014-06-19	supragingival	16	16.3.NA	na	NA	NA	5	1	A	D	NA	NA	NA	NA	NA	T	3	PA	R16.3.pa		16.3pa_GB1_01_24017.mzXML	NA	061914.R16.3.pa
061914.R17.2.by	ACTTACGCCACG	CCGGACTACHVGGGTWTCTAAT	2014-06-19	subgingival	17	17.2.14ML	y	4	n	6	0	B	A	14ML	17_14ML	A	B	2	T	2	by	R17.2.by		17.2by_RD10_01_23958.mzXML	NA	061914.R17.2.by
061914.R17.3.by	CATGTCTTCCAT	CCGGACTACHVGGGTWTCTAAT	2014-06-19	subgingival	17	17.3.14ML	y	4	n	6	1	B	A	14ML	17_14ML	A	B	2	T	3	by	R17.3.by		17.3by_GC11_01_24053.mzXML	NA	061914.R17.3.by
061914.R17.1.bz	GGACCGCTTTCA	CCGGACTACHVGGGTWTCTAAT	2014-06-19	subgingival	17	17.1.14ML	y	5	n	6	0	B	A	14ML	17_14ML	B	B	2	T	1	bz	R17.1.bz		17.1bz_RD7_01_23953.mzXML	NA	061914.R17.1.bz
061914.R17.3.bz	GTTACAGTTGGC	CCGGACTACHVGGGTWTCTAAT	2014-06-19	subgingival	17	17.3.18MB	y	3	n	6	1	B	A	18MB	17_18MB	A	N	na	T	3	bz	R17.3.bz		17.3bz_GC12_01_24054.mzXML	NA	061914.R17.3.bz
061914.R17.2.bz	ACGCCTTTCTTA	CCGGACTACHVGGGTWTCTAAT	2014-06-19	subgingival	17	17.2.18MB	y	4	n	6	0	B	A	18MB	17_18MB	A	B	2	T	2	bz	R17.2.bz		17.2bz_RD11_01_23959.mzXML	NA	061914.R17.2.bz
061914.R17.1.bx	GAAGATCTATCG	CCGGACTACHVGGGTWTCTAAT	2014-06-19	subgingival	17	17.1.18ML	na	6	n	6	0	B	A	18ML	17_18ML	B	B	2	T	1	bx	R17.1.bx		17.1bx_RD5_01_23950.mzXML	NA	061914.R17.1.bx
061914.R17.1.by	GACGGAACAGAC	CCGGACTACHVGGGTWTCTAAT	2014-06-19	subgingival	17	17.1.3MB	na	6	n	6	0	B	A	3MB	17_3MB	B	B	2	T	1	by	R17.1.by		17.1by_RD6_01_23952.mzXML	NA	061914.R17.1.by
061914.R17.2.bx	GAATGACGTTTG	CCGGACTACHVGGGTWTCTAAT	2014-06-19	subgingival	17	17.2.3ML	n	6	n	6	0	B	A	3ML	17_3ML	B	B	2	T	2	bx	R17.2.bx		17.2bx_RD9_01_23956.mzXML	NA	061914.R17.2.bx
061914.R17.3.bx	CATCGGATCTGA	CCGGACTACHVGGGTWTCTAAT	2014-06-19	subgingival	17	17.3.3ML	n	6	n	6	1	B	A	3ML	17_3ML	B	B	2	T	3	bx	R17.3.bx		17.3bx_GC10_01_24051.mzXML	17_3bx_ATTCCT_L002_R1_001	061914.R17.3.bx
061914.R17.1.pa	CACGGTCCTATG	CCGGACTACHVGGGTWTCTAAT	2014-06-19	supragingival	17	17.1.NA	na	NA	NA	6	0	B	D	NA	NA	NA	NA	NA	T	1	PA	R17.1.pa		17.1pa_RD4_01_23948.mzXML	NA	061914.R17.1.pa
061914.R17.2.pa	TTGGTGCCTGTG	CCGGACTACHVGGGTWTCTAAT	2014-06-19	supragingival	17	17.2.NA	na	NA	NA	6	0	B	D	NA	NA	NA	NA	NA	T	2	PA	R17.2.pa		17.2pa_RD8_01_23955.mzXML	NA	061914.R17.2.pa
061914.R17.3.pa	CGGACTCGTTAC	CCGGACTACHVGGGTWTCTAAT	2014-06-19	supragingival	17	17.3.NA	na	NA	NA	6	1	B	D	NA	NA	NA	NA	NA	T	3	PA	R17.3.pa		17.3pa_GC9_01_24050.mzXML	NA	061914.R17.3.pa
061914.R18.3.by	GTCCTGACACTG	CCGGACTACHVGGGTWTCTAAT	2014-06-19	subgingival	18	18.3.16ML	y	3	n	6	1	A	A	16ML	18_16ML	A	N	1	T	3	by	R18.3.by		18.3by_GA7_01_24008.mzXML	NA	061914.R18.3.by
061914.R18.1.by	TTCTGGTCTTGT	CCGGACTACHVGGGTWTCTAAT	2014-06-19	subgingival	18	18.1.16ML	y	4	n	6	1	B	A	16ML	18_16ML	A	B	2	T	1	by	R18.1.by		18.1by_GA3_01_24002.mzXML	NA	061914.R18.1.by
061914.R18.2.by	ACGGTTTCTGGA	CCGGACTACHVGGGTWTCTAAT	2014-06-19	subgingival	18	18.2.17ML	na	5	n	6	0	A	A	17ML	18_17ML	B	B	2	T	2	by	R18.2.by		18.2by_RE2_01_23965.mzXML	NA	061914.R18.2.by
061914.R18.3.bx	ACCTAGCTAGTG	CCGGACTACHVGGGTWTCTAAT	2014-06-19	subgingival	18	18.3.30MB	y	3	n	6	1	A	A	30MB	18_30MB	A	N	1	T	3	bx	R18.3.bx		18.3bx_GA6_01_24006.mzXML	NA	061914.R18.3.bx
061914.R18.1.bx	TCTCGCACTGGA	CCGGACTACHVGGGTWTCTAAT	2014-06-19	subgingival	18	18.1.30MB	y	4	n	6	1	B	A	30MB	18_30MB	A	B	2	T	1	bx	R18.1.bx		18.1bx_GA2_01_23999.mzXML	NA	061914.R18.1.bx
061914.R18.2.bx	GTCAGCCGTTAA	CCGGACTACHVGGGTWTCTAAT	2014-06-19	subgingival	18	18.2.31ML	na	5	n	6	0	A	A	31ML	18_31ML	B	B	2	T	2	bx	R18.2.bx		18.2bx_2_RE1_01_23964.mzXML	NA	061914.R18.2.bx
061914.R18.3.bz	GGACTCAACTAA	CCGGACTACHVGGGTWTCTAAT	2014-06-19	subgingival	18	18.3.32DB	n	4	n	6	1	A	A	32DB	18_32DB	A	N	1	T	3	bz	R18.3.bz		18.3bz_GA8_01_24009.mzXML	NA	061914.R18.3.bz
061914.R18.1.bz	GTCCACTTGGAC	CCGGACTACHVGGGTWTCTAAT	2014-06-19	subgingival	18	18.1.32DB	n	4	n	6	1	B	A	32DB	18_32DB	A	B	2	T	1	bz	R18.1.bz		18.1bz_GA4_01_24003.mzXML	NA	061914.R18.1.bz
061914.R18.2.bz	GCAGCCATATTG	CCGGACTACHVGGGTWTCTAAT	2014-06-19	subgingival	18	18.2.32ML	na	6	n	6	0	A	A	32ML	18_32ML	B	B	2	T	2	bz	R18.2.bz		18.2bz_RE3_01_23966.mzXML	NA	061914.R18.2.bz
061914.R18.2.pa	ATAGGTGTGCTA	CCGGACTACHVGGGTWTCTAAT	2014-06-19	supragingival	18	18.2.NA	na	NA	NA	6	0	A	D	NA	NA	NA	NA	NA	T	2	PA	R18.2.pa		18.2pa_RD12_01_23961.mzXML	NA	061914.R18.2.pa
061914.R18.3.pa	ATACGGGTTCGT	CCGGACTACHVGGGTWTCTAAT	2014-06-19	supragingival	18	18.3.NA	na	NA	NA	6	1	A	D	NA	NA	NA	NA	NA	T	3	PA	R18.3.pa		18.3pa_GA5_01_24005.mzXML	NA	061914.R18.3.pa
061914.R18.1.pa	GATTTAGAGGCT	CCGGACTACHVGGGTWTCTAAT	2014-06-19	supragingival	18	18.1.NA	na	NA	NA	6	1	B	D	NA	NA	NA	NA	NA	T	1	PA	R18.1.pa		18.1pa_GA1_01_23998.mzXML	NA	061914.R18.1.pa
061914.R19.2.bx	AGGGAAAGGATC	CCGGACTACHVGGGTWTCTAAT	2014-06-19	subgingival	19	19.2.30DB	y	4	n	6	0	C	A	30DB	19_30DB	A	N	1	T	2	bx	R19.2.bx		19.2bx_RE9_01_23975.mzXML	19_2bx_GATCAG_L002_R1_001	061914.R19.2.bx
061914.R19.1.bx	CCTTTCACCTGT	CCGGACTACHVGGGTWTCTAAT	2014-06-19	subgingival	19	19.1.30DB	y	5	n	6	0	C	A	30DB	19_30DB	B	N	1	T	1	bx	R19.1.bx		19.1bx_RE5_01_23969.mzXML	19_1bx_ACTTGA_L002_R1_001	061914.R19.1.bx
061914.R19.3.by	GTATAGTCCGTG	CCGGACTACHVGGGTWTCTAAT	2014-06-19	subgingival	19	19.3.31MB	y	3	n	6	1	C	A	31MB	19_31MB	A	N	1	T	3	by	R19.3.by		19.3by_GC3_01_24038.mzXML	NA	061914.R19.3.by
061914.R19.2.by	ACGACGCATTTG	CCGGACTACHVGGGTWTCTAAT	2014-06-19	subgingival	19	19.2.31MB	y	4	n	6	0	C	A	31MB	19_31MB	A	B	2	T	2	by	R19.2.by		19.2by_RE10_01_23977.mzXML	NA	061914.R19.2.by
061914.R19.1.by	ATCAGCCAGCTC	CCGGACTACHVGGGTWTCTAAT	2014-06-19	subgingival	19	19.1.31MB	y	5	n	6	0	C	A	31MB	19_31MB	B	B	2	T	1	by	R19.1.by		19.1by_RE6_01_23971.mzXML	NA	061914.R19.1.by
061914.R19.2.bz	CGTCACTCCAAG	CCGGACTACHVGGGTWTCTAAT	2014-06-19	subgingival	19	19.2.3MB	y	3	n	6	0	C	A	3MB	19_3MB	A	N	1	T	2	bz	R19.2.bz		19.2bz_RE11_01_23978.mzXML	NA	061914.R19.2.bz
061914.R19.3.bz	TCGTAAGCCGTC	CCGGACTACHVGGGTWTCTAAT	2014-06-19	subgingival	19	19.3.3MB	y	3	n	6	1	C	A	3MB	19_3MB	A	N	1	T	3	bz	R19.3.bz		19.3bx_GC2_01_24036.mzXML	NA	061914.R19.3.bz
061914.R19.1.bz	GCTCCACAACGT	CCGGACTACHVGGGTWTCTAAT	2014-06-19	subgingival	19	19.1.3MB	y	6	n	6	0	C	A	3MB	19_3MB	B	B	2	T	1	bz	R19.1.bz		19.1bz_RE7_01_23972.mzXML	NA	061914.R19.1.bz
061914.R19.1.pa	AAGGAGTGCGCA	CCGGACTACHVGGGTWTCTAAT	2014-06-19	supragingival	19	19.1.NA	na	NA	NA	6	0	C	D	NA	NA	NA	NA	NA	T	1	PA	R19.1.pa		19.1pa_RE4_01_23968.mzXML	NA	061914.R19.1.pa
061914.R19.2.pa	TTACACAAAGGC	CCGGACTACHVGGGTWTCTAAT	2014-06-19	supragingival	19	19.2.NA	na	NA	NA	6	0	C	D	NA	NA	NA	NA	NA	T	2	PA	R19.2.pa		19.2pa_RE8_01_23974.mzXML	NA	061914.R19.2.pa
061914.R19.3.pa	TGACGCCTCCAA	CCGGACTACHVGGGTWTCTAAT	2014-06-19	supragingival	19	19.3.NA	na	NA	NA	6	1	C	D	NA	NA	NA	NA	NA	T	3	PA	R19.3.pa		19.3pa_GC1_01_24035.mzXML	NA	061914.R19.3.pa
061914.R20.3.bx	GGTCCCGAAATT	CCGGACTACHVGGGTWTCTAAT	2014-06-19	subgingival	20	20.3.18ML	y	6	n	9	1	C	A	18ML	20_18ML	B	B	2	T	3	bx	R20.3.bx		20.3bx_GD2_01_24057.mzXML	20_3bx_GTCCGC_L002_R1_001	061914.R20.3.bx
061914.R20.2.bx	CAGCGTTTAGCC	CCGGACTACHVGGGTWTCTAAT	2014-06-19	subgingival	20	20.2.18ML	y	7	n	9	0	C	B	18ML	20_18ML	C	B	2	T	2	bx	R20.2.bx		20.2bx_RF5_01_23987.mzXML	20_2bx_CCGTCC_L002_R1_001	061914.R20.2.bx
061914.R20.1.bx	TTCTCGGTTCTC	CCGGACTACHVGGGTWTCTAAT	2014-06-19	subgingival	20	20.1.18ML	y	9	y	9	0	C	C	18ML	20_18ML	D	B	2	T	1	bx	R20.1.bx		20.1bx_RF1_01_23981.mzXML	20_1bx_ATGTCA_L002_R1_001	061914.R20.1.bx
061914.R20.1.bz	GAATCCTCACCG	CCGGACTACHVGGGTWTCTAAT	2014-06-19	subgingival	20	20.1.19DB	n	9	y	9	0	C	C	19DB	20_19DB	D	B	2	T	1	bz	R20.1.bz		20.1bz_RF3_01_23984.mzXML	NA	061914.R20.1.bz
061914.R20.2.bz	ACAATGTCACAG	CCGGACTACHVGGGTWTCTAAT	2014-06-19	subgingival	20	20.2.19DB	n	9	y	9	0	C	C	19DB	20_19DB	D	B	2	T	2	bz	R20.2.bz		20.2bz_RF7_01_23990.mzXML	NA	061914.R20.2.bz
061914.R20.3.by	TCTGCGAGTCTG	CCGGACTACHVGGGTWTCTAAT	2014-06-19	subgingival	20	20.3.19DB	n	9	y	9	1	C	C	19DB	20_19DB	D	B	2	T	3	by	R20.3.by		20.3by_GD3_01_24061.mzXML	NA	061914.R20.3.by
061914.R20.3.bz	ATGTAGGCTTAG	CCGGACTACHVGGGTWTCTAAT	2014-06-19	subgingival	20	20.3.24ML	n	6	n	9	1	C	B	24ML	20_24ML	B	B	2	T	3	bz	R20.3.bz		20.3bz_GD4_01_24062.mzXML	NA	061914.R20.3.bz
061914.R20.1.by	GCTACTGGTATG	CCGGACTACHVGGGTWTCTAAT	2014-06-19	subgingival	20	20.1.26ML	n	6	n	9	0	C	A	26ML	20_26ML	B	B	2	T	1	by	R20.1.by		20.1by_RF2_01_23983.mzXML	NA	061914.R20.1.by
061914.R20.2.by	GGTATGGCTACT	CCGGACTACHVGGGTWTCTAAT	2014-06-19	subgingival	20	20.2.26ML	n	6	n	9	0	C	A	26ML	20_26ML	B	B	2	T	2	by	R20.2.by		20.2by_RF6_01_23989.mzXML	NA	061914.R20.2.by
061914.R20.1.pa	CCTGACACACAC	CCGGACTACHVGGGTWTCTAAT	2014-06-19	supragingival	20	20.1.NA	na	NA	NA	9	0	C	D	NA	NA	NA	NA	NA	T	1	PA	R20.1.pa		20.1pa_RE12_01_23980.mzXML	NA	061914.R20.1.pa
061914.R20.2.pa	GCCATAGTGTGT	CCGGACTACHVGGGTWTCTAAT	2014-06-19	supragingival	20	20.2.NA	na	NA	NA	9	0	C	D	NA	NA	NA	NA	NA	T	2	PA	R20.2.pa		20.2pa_RF4_01_23986.mzXML	NA	061914.R20.2.pa
061914.R20.3.pa	TGCTTCCAATTC	CCGGACTACHVGGGTWTCTAAT	2014-06-19	supragingival	20	20.3.NA	na	NA	NA	9	1	C	D	NA	NA	NA	NA	NA	T	3	PA	R20.3.pa		20.3pa_GD1_01_24056.mzXML	NA	061914.R20.3.pa
061914.R22.3.bx	GTCCCTATTATC	CCGGACTACHVGGGTWTCTAAT	2014-06-19	subgingival	22	22.3.15MB	na	6	n	6	1	A	A	15MB	22_15MB	B	B	2	T	1	bx	R22.3.bx		22.3bx_GE2_01_24077.mzXML	NA	061914.R22.3.bx
061914.R22.2.bz	GCCCTATCTTCT	CCGGACTACHVGGGTWTCTAAT	2014-06-19	subgingival	22	22.2.16ML	na	4	n	6	0	A	A	16ML	22_16ML	A	B	2	T	2	bz	R22.2.bz		22.2bz_RF11_01_23996.mzXML	NA	061914.R22.2.bz
061914.R22.2.by	TCGAGTATCGAA	CCGGACTACHVGGGTWTCTAAT	2014-06-19	subgingival	22	22.2.18ML	na	5	n	6	0	A	A	18ML	22_18ML	B	N	1	T	2	by	R22.2.by		22.2by_RF10_01_23995.mzXML	NA	061914.R22.2.by
061914.R22.3.by	TGGGACATATCC	CCGGACTACHVGGGTWTCTAAT	2014-06-19	subgingival	22	22.3.19ML	na	5	n	6	1	A	A	19ML	22_19ML	B	B	2	T	1	by	R22.3.by		22.3by_GE3_01_24079.mzXML	NA	061914.R22.3.by
061914.R22.3.bz	GAACGATCATGT	CCGGACTACHVGGGTWTCTAAT	2014-06-19	subgingival	22	22.3.2ML	na	5	n	6	1	A	A	2ML	22_2ML	B	B	2	T	1	bz	R22.3.bz		22.3bz_GE4_01_24080.mzXML	NA	061914.R22.3.bz
061914.R22.2.bx	GCCGAGATAATT	CCGGACTACHVGGGTWTCTAAT	2014-06-19	subgingival	22	22.2.30DL	na	6	n	6	0	A	A	30DL	22_30DL	B	B	2	T	2	bx	R22.2.bx		22.2bx_RF9_01_23993.mzXML	22_2bx_GAGTGG_L002_R1_001	061914.R22.2.bx
061914.R22.2.pa	AGGTACGCAATT	CCGGACTACHVGGGTWTCTAAT	2014-06-19	supragingival	22	22.2.NA	na	NA	NA	6	0	A	D	NA	NA	NA	NA	NA	T	2	PA	R22.2.pa		22.2pa_RF8_01_23992.mzXML	NA	061914.R22.2.pa
061914.R22.3.pa	TTCAGACCAGCC	CCGGACTACHVGGGTWTCTAAT	2014-06-19	supragingival	22	22.3.NA	na	NA	NA	6	1	A	D	NA	NA	NA	NA	NA	T	1	PA	R22.3.pa		22.3pa_GE1_01_24076.mzXML	NA	061914.R22.3.pa
23.1.Bx	ACGAGACTGATT	CCGGACTACHVGGGTWTCTAAT	2014-05-10	subgingival	23	23.1.15MB	na	6	n	6	1	A	A	15MB	23_15MB	B	B	2	C	2	bx	23.1.Bx		23.1bx_GB6_01_24024.mzXML	NA	23.1.Bx
23.2.Bz	AGCGGAGGTTAG	CCGGACTACHVGGGTWTCTAAT	2014-05-10	subgingival	23	23.2.16ML	na	4	n	6	1	A	A	16ML	23_16ML	A	B	2	C	3	bz	23.2.Bz		23.2bz_GB12_01_24033.mzXML	NA	23.2.Bz
23.2.By	GTCGTGTAGCCT	CCGGACTACHVGGGTWTCTAAT	2014-05-10	subgingival	23	23.2.18ML	na	5	n	6	1	A	A	18ML	23_18ML	B	B	2	C	3	by	23.2.By		23.2by_GB11_01_24032.mzXML	NA	23.2.By
23.1.By	GCTGTACGGATT	CCGGACTACHVGGGTWTCTAAT	2014-05-10	subgingival	23	23.1.19ML	na	5	n	6	1	A	A	19ML	23_19ML	B	B	2	C	2	by	23.1.By		23.1by_GB7_01_24026.mzXML	NA	23.1.By
23.1.Bz	ATCACCAGGTGT	CCGGACTACHVGGGTWTCTAAT	2014-05-10	subgingival	23	23.1.2ML	na	5	n	6	1	A	A	2ML	23_2ML	B	B	2	C	2	bz	23.1.Bz		23.1bz_GB8_01_24027.mzXML	NA	23.1.Bz
23.2.Bx	ATCGCACAGTAA	CCGGACTACHVGGGTWTCTAAT	2014-05-10	subgingival	23	23.2.30DL	na	5	n	6	1	A	A	30DL	23_30DL	B	B	2	C	3	bx	23.2.Bx		23.2bx_GB10_01_24030.mzXML	NA	23.2.Bx
23.1.PA	TCCCTTGTCTCC	CCGGACTACHVGGGTWTCTAAT	2014-05-10	supragingival	23	23.1.NA	na	NA	NA	6	1	A	D	NA	NA	NA	NA	NA	C	2	PA	23.1.PA		23.1pa_GB5_01_24023.mzXML	NA	23.1.PA
23.2.PA	TGGTCAACGATA	CCGGACTACHVGGGTWTCTAAT	2014-05-10	supragingival	23	23.2.NA	na	NA	NA	6	1	A	D	NA	NA	NA	NA	NA	C	3	PA	23.2.PA		23.2pa_GB9_01_24029.mzXML	NA	23.2.PA
24.1.Bx	TACAGCGCATAC	CCGGACTACHVGGGTWTCTAAT	2014-05-10	subgingival	24	24.1.16MB	n	4	n	4	1	A	A	16MB	24_16MB	A	B	2	C	1	bx	24.1.Bx		24.1bx_GD6_01_24065.mzXML	NA	24.1.Bx
24.2.Bx	AGTCGAACGAGG	CCGGACTACHVGGGTWTCTAAT	2014-05-10	subgingival	24	24.2.16MB	n	4	n	4	1	A	A	16MB	24_16MB	A	B	2	C	2	bx	24.2.Bx		24.2bx_GF2_01_24095.mzXML	NA	24.2.Bx
24.1.By	ACCGGTATGTAC	CCGGACTACHVGGGTWTCTAAT	2014-05-10	subgingival	24	24.1.17ML	n	3	n	4	1	A	A	17ML	24_17ML	A	N	1	C	1	by	24.1.By		24.1by_GD7_01_24067.mzXML	NA	24.1.By
24.2.By	ACCAGTGACTCA	CCGGACTACHVGGGTWTCTAAT	2014-05-10	subgingival	24	24.2.17ML	n	4	n	4	1	A	A	17ML	24_17ML	A	N	1	C	2	by	24.2.By		24.2by_GF3_01_24097.mzXML	NA	24.2.By
24.1.Bz	AATTGTGTCGGA	CCGGACTACHVGGGTWTCTAAT	2014-05-10	subgingival	24	24.1.32ML	n	3	n	4	1	A	A	32ML	24_32ML	A	N	1	C	1	bz	24.1.Bz		24.1bz_GD8_01_24068.mzXML	NA	24.1.Bz
24.2.Bz	GAATACCAAGTC	CCGGACTACHVGGGTWTCTAAT	2014-05-10	subgingival	24	24.2.32ML	n	3	n	4	1	A	A	32ML	24_32ML	A	N	1	C	2	bz	24.2.Bz		24.2bz_GF4_01_24098.mzXML	NA	24.2.Bz
24.1.PA	ATCCTTTGGTTC	CCGGACTACHVGGGTWTCTAAT	2014-05-10	supragingival	24	24.1.NA	na	NA	NA	4	1	A	D	NA	NA	NA	NA	NA	C	1	PA	24.1.PA		24.1pa_GD5_01_24064.mzXML	NA	24.1.PA
24.2.PA	TGCATACACTGG	CCGGACTACHVGGGTWTCTAAT	2014-05-10	supragingival	24	24.2.NA	na	NA	NA	4	1	A	D	NA	NA	NA	NA	NA	C	2	PA	24.2.PA		24.2pa_GF1_01_24094.mzXML	NA	24.2.PA
25.2.Bx	CAGCTCATCAGC	CCGGACTACHVGGGTWTCTAAT	2014-05-10	subgingival	25	25.2.14MB	y	5	n	6	1	A	A	14MB	25_14MB	B	B	2	T	2	bx	25.2.Bx		25.2bx_GG6_01_24119.mzXML	NA	25.2.Bx
25.1.Bx	TAACGTGTGTGC	CCGGACTACHVGGGTWTCTAAT	2014-05-10	subgingival	25	25.1.14MB	y	6	n	6	1	A	A	14MB	25_14MB	B	B	2	T	1	bx	25.1.Bx		25.1bx_GE6_01_24083.mzXML	NA	25.1.Bx
25.2.By	CAAACAACAGCT	CCGGACTACHVGGGTWTCTAAT	2014-05-10	subgingival	25	25.2.19DB	y	5	n	6	1	A	A	19DB	25_19DB	B	N	1	T	2	by	25.2.By		25.1by_GE7_01_24085.mzXML	NA	25.2.By
25.1.By	CATTATGGCGTG	CCGGACTACHVGGGTWTCTAAT	2014-05-10	subgingival	25	25.1.19DB	y	6	n	6	1	A	A	19DB	25_19DB	B	B	2	T	1	by	25.1.By		25.2by_GG7_01_24121.mzXML	NA	25.1.By
25.1.Bz	CCAATACGCCTG	CCGGACTACHVGGGTWTCTAAT	2014-05-10	subgingival	25	25.1.29DL	n	4	n	6	1	A	A	29DL	25_29DL	A	N	1	T	1	bz	25.1.Bz		25.1bz_GE8_01_24086.mzXML	NA	25.1.Bz
25.2.Bz	GCAACACCATCC	CCGGACTACHVGGGTWTCTAAT	2014-05-10	subgingival	25	25.2.29DL	n	4	n	6	1	A	A	29DL	25_29DL	A	N	1	T	2	bz	25.2.Bz		25.2bz_GG8_01_24122.mzXML	NA	25.2.Bz
25.1.PA	GTAGATCGTGTA	CCGGACTACHVGGGTWTCTAAT	2014-05-10	supragingival	25	25.1.NA	na	NA	NA	6	1	A	D	NA	NA	NA	NA	NA	T	1	PA	25.1.PA		25.1pa_GE5_01_24082.mzXML	NA	25.1.PA
25.2.PA	GATCTGCGATCC	CCGGACTACHVGGGTWTCTAAT	2014-05-10	supragingival	25	25.2.NA	na	NA	NA	6	1	A	D	NA	NA	NA	NA	NA	T	2	PA	25.2.PA		25.2pa_GG5_01_24118.mzXML	NA	25.2.PA
26.1.By	AGTCGTGCACAT	CCGGACTACHVGGGTWTCTAAT	2014-05-10	subgingival	26	26.1.15ML	n	4	n	5	1	A	A	15ML	26_15ML	A	B	2	C	1	by	26.1.By		26.1by_GE11_01_24091.mzXML	NA	26.1.By
26.2.By	AGATTGACCAAC	CCGGACTACHVGGGTWTCTAAT	2014-05-10	subgingival	26	26.2.15ML	n	4	n	5	1	A	A	15ML	26_15ML	A	B	2	C	2	by	26.2.By		26.2by_GG3_01_24115.mzXML	NA	26.2.By
26.1.Bz	GTATCTGCGCGT	CCGGACTACHVGGGTWTCTAAT	2014-05-10	subgingival	26	26.1.19ML	n	3	n	5	1	A	A	19ML	26_19ML	A	B	2	C	1	bz	26.1.Bz		26.1bz_GE12_01_24092.mzXML	NA	26.1.Bz
26.2.Bz	AGTTACGAGCTA	CCGGACTACHVGGGTWTCTAAT	2014-05-10	subgingival	26	26.2.19ML	n	3	n	5	1	A	A	19ML	26_19ML	A	N	1	C	2	bz	26.2.Bz		26.2bz_GG4_01_24116.mzXML	NA	26.2.Bz
26.1.Bx	CGAGCAATCCTA	CCGGACTACHVGGGTWTCTAAT	2014-05-10	subgingival	26	26.1.2MB	n	5	n	5	1	A	A	2MB	26_2MB	B	B	2	C	1	bx	26.1.Bx		26.1bx_GE10_01_24089.mzXML	NA	26.1.Bx
26.2.Bx	CAAATTCGGGAT	CCGGACTACHVGGGTWTCTAAT	2014-05-10	subgingival	26	26.2.2MB	n	5	n	5	1	A	A	2MB	26_2MB	B	B	2	C	2	bx	26.2.Bx		26.2bx_GG2_01_24113.mzXML	NA	26.2.Bx
26.1.PA	GCGATATATCGC	CCGGACTACHVGGGTWTCTAAT	2014-05-10	supragingival	26	26.1.NA	na	NA	NA	5	1	A	D	NA	NA	NA	NA	NA	C	1	PA	26.1.PA		26.1pa_GE9_01_24088.mzXML	NA	26.1.PA
26.2.PA	CGAGGGAAAGTC	CCGGACTACHVGGGTWTCTAAT	2014-05-10	supragingival	26	26.2.NA	na	NA	NA	5	1	A	D	NA	NA	NA	NA	NA	C	2	PA	26.2.PA		26.2pa_GG1_01_24112.mzXML	NA	26.2.PA
27.2.Bz	TCGACATCTCTT	CCGGACTACHVGGGTWTCTAAT	2014-05-10	subgingival	27	27.2.14ML	y	5	n	6	1	A	A	14ML	27_14ML	B	B	2	T	2	bz	27.2.Bz		27.2bz_GF12_01_24110.mzXML	NA	27.2.Bz
27.1.Bz	TACGAGCCCTAA	CCGGACTACHVGGGTWTCTAAT	2014-05-10	subgingival	27	27.1.14ML	y	6	n	6	1	A	A	14ML	27_14ML	B	B	2	T	1	bz	27.1.Bz		27.1bz_GF8_01_24104.mzXML	NA	27.1.Bz
27.1.By	TTGCGTTAGCAG	CCGGACTACHVGGGTWTCTAAT	2014-05-10	subgingival	27	27.1.18DL	n	3	n	6	1	A	A	18DL	27_18DL	A	N	1	T	1	by	27.1.By		27.1by_GF7_01_24103.mzXML	NA	27.1.By
27.2.By	ACCATAGCTCCG	CCGGACTACHVGGGTWTCTAAT	2014-05-10	subgingival	27	27.2.18DL	n	3	n	6	1	A	A	18DL	27_18DL	A	N	1	T	2	by	27.2.By		27.2by_GF11_01_24109.mzXML	NA	27.2.By
27.1.Bx	CAACTCCCGTGA	CCGGACTACHVGGGTWTCTAAT	2014-05-10	subgingival	27	27.1.31DL	n	5	n	6	1	A	A	31DL	27_31DL	B	B	2	T	1	bx	27.1.Bx		27.1bx_GF6_01_24101.mzXML	NA	27.1.Bx
27.2.Bx	TGCAGTCCTCGA	CCGGACTACHVGGGTWTCTAAT	2014-05-10	subgingival	27	27.2.31DL	n	5	n	6	1	A	A	31DL	27_31DL	B	B	2	T	2	bx	27.2.Bx		27.2bx_GF10_01_24107.mzXML	NA	27.2.Bx
27.1.PA	GCATATGCACTG	CCGGACTACHVGGGTWTCTAAT	2014-05-10	supragingival	27	27.1.NA	na	NA	NA	6	1	A	D	NA	NA	NA	NA	NA	T	1	PA	27.1.PA		27.1pa_GF5_01_24100.mzXML	NA	27.1.PA
27.2.PA	CACTACGCTAGA	CCGGACTACHVGGGTWTCTAAT	2014-05-10	supragingival	27	27.2.NA	na	NA	NA	6	1	A	D	NA	NA	NA	NA	NA	T	2	PA	27.2.PA		27.2pa_GF9_01_24106.mzXML	NA	27.2.PA
28.1.Bz	AAGGCGCTCCTT	CCGGACTACHVGGGTWTCTAAT	2014-05-10	subgingival	28	28.1.14DL	n	3	n	5	1	A	A	14DL	28_14DL	A	B	2	C	1	bz	28.1.Bz		NA	NA	28.1.Bz
28.2.Bz	CATTCGTGGCGT	CCGGACTACHVGGGTWTCTAAT	2014-05-10	subgingival	28	28.2.14DL	n	5	n	5	1	A	A	14DL	28_14DL	B	B	2	C	2	bz	28.2.Bz		NA	NA	28.2.Bz
28.1.By	TTGGGTACACGT	CCGGACTACHVGGGTWTCTAAT	2014-05-10	subgingival	28	28.1.2DL	n	5	n	5	1	A	A	2DL	28_2DL	B	B	2	C	1	by	28.1.By		NA	NA	28.1.By
28.2.By	TGTGAATTCGGA	CCGGACTACHVGGGTWTCTAAT	2014-05-10	subgingival	28	28.2.2DL	n	5	n	5	1	A	A	2DL	28_2DL	B	B	2	C	2	by	28.2.By		NA	NA	28.2.By
28.1.Bx	GAGCCATCTGTA	CCGGACTACHVGGGTWTCTAAT	2014-05-10	subgingival	28	28.1.3DL	n	4	n	5	1	A	A	3DL	28_3DL	A	N	1	C	1	bx	28.1.Bx		NA	NA	28.1.Bx
28.2.Bx	TCGGAATTAGAC	CCGGACTACHVGGGTWTCTAAT	2014-05-10	subgingival	28	28.2.3DL	n	5	n	5	1	A	A	3DL	28_3DL	B	B	2	C	2	bx	28.2.Bx		NA	NA	28.2.Bx
28.1.PA	GAACACTTTGGA	CCGGACTACHVGGGTWTCTAAT	2014-05-10	supragingival	28	28.1.NA	na	NA	NA	5	1	A	D	NA	NA	NA	NA	NA	C	1	PA	28.1.PA		NA	NA	28.1.PA
28.2.PA	TAATACGGATCG	CCGGACTACHVGGGTWTCTAAT	2014-05-10	supragingival	28	28.2.NA	na	NA	NA	5	1	A	D	NA	NA	NA	NA	NA	C	2	PA	28.2.PA		NA	NA	28.2.PA
29.1.By	GATGTTCGCTAG	CCGGACTACHVGGGTWTCTAAT	2014-05-10	subgingival	29	29.1.15ML	na	5	n	6	1	A	A	15ML	29_15ML	B	B	2	T	1	by	29.1.By		NA	NA	29.1.By
29.1.Bx	GGCCAGTTCCTA	CCGGACTACHVGGGTWTCTAAT	2014-05-10	subgingival	29	29.1.16ML	na	4	n	6	1	A	A	16ML	29_16ML	A	B	2	T	1	bx	29.1.Bx		NA	NA	29.1.Bx
29.1.Bz	CTATCTCCTGTC	CCGGACTACHVGGGTWTCTAAT	2014-05-10	subgingival	29	29.1.2ML	na	6	n	6	1	A	A	2ML	29_2ML	B	B	2	T	1	bz	29.1.Bz		NA	NA	29.1.Bz
29.1.PA	TACTACGTGGCC	CCGGACTACHVGGGTWTCTAAT	2014-05-10	supragingival	29	29.1.NA	na	NA	NA	6	1	A	D	NA	NA	NA	NA	NA	T	1	PA	29.1.PA		NA	NA	29.1.PA
30.1.By	GTCGACAGAGGA	CCGGACTACHVGGGTWTCTAAT	2014-05-10	subgingival	30	30.1.15ML	na	5	n	7	1	A	A	15ML	30_15ML	B	N	1	C	2	by	30.1.By		NA	NA	30.1.By
30.1.Bx	ATGATGAGCCTC	CCGGACTACHVGGGTWTCTAAT	2014-05-10	subgingival	30	30.1.16ML	na	5	n	7	1	A	A	16ML	30_16ML	B	B	2	C	2	bx	30.1.Bx		NA	NA	30.1.Bx
30.2.Bx	TATACCGCTGCG	CCGGACTACHVGGGTWTCTAAT	2014-05-10	subgingival	30	30.2.19ML	na	7	n	7	1	C	B	19ML	30_19ML	C	B	2	C	1	bx	30.2.Bx		NA	NA	30.2.Bx
30.1.Bz	TGTCGCAAATAG	CCGGACTACHVGGGTWTCTAAT	2014-05-10	subgingival	30	30.1.2ML	na	6	n	7	1	A	A	2ML	30_2ML	B	B	2	C	2	bz	30.1.Bz		NA	NA	30.1.Bz
30.2.By	AGTTGAGGCATT	CCGGACTACHVGGGTWTCTAAT	2014-05-10	subgingival	30	30.2.30ML	na	3	n	7	1	C	A	30ML	30_30ML	A	B	2	C	1	by	30.2.By		NA	NA	30.2.By
30.2.Bz	ACAATAGACACC	CCGGACTACHVGGGTWTCTAAT	2014-05-10	subgingival	30	30.2.3MB	na	6	n	7	1	C	A	3MB	30_3MB	B	B	2	C	1	bz	30.2.Bz		NA	NA	30.2.Bz
30.1.PA	ACTCACAGGAAT	CCGGACTACHVGGGTWTCTAAT	2014-05-10	supragingival	30	30.1.NA	na	NA	NA	7	1	A	D	NA	NA	NA	NA	NA	C	2	PA	30.1.PA		NA	NA	30.1.PA
30.2.PA	CATCCCTCTACT	CCGGACTACHVGGGTWTCTAAT	2014-05-10	supragingival	30	30.2.NA	na	NA	NA	7	1	C	D	NA	NA	NA	NA	NA	C	1	PA	30.2.PA		NA	NA	30.2.PA
31.1.Bx	GTGGAGTCTCAT	CCGGACTACHVGGGTWTCTAAT	2014-05-10	subgingival	31	31.1.18DL	na	6	n	6	1	A	A	18DL	31_18DL	B	B	2	C	1	bx	31.1.Bx		NA	NA	31.1.Bx
31.1.Bz	AGGCTTACGTGT	CCGGACTACHVGGGTWTCTAAT	2014-05-10	subgingival	31	31.1.18MB	na	6	n	6	1	A	A	18MB	31_18MB	B	B	2	C	1	bz	31.1.Bz		NA	NA	31.1.Bz
31.1.By	GCTCGAAGATTC	CCGGACTACHVGGGTWTCTAAT	2014-05-10	subgingival	31	31.1.18ML	na	6	n	6	1	A	A	18ML	31_18ML	B	B	2	C	1	by	31.1.By		NA	NA	31.1.By
31.1.PA	CGGTCAATTGAC	CCGGACTACHVGGGTWTCTAAT	2014-05-10	supragingival	31	31.1.NA	na	NA	NA	6	1	A	D	NA	NA	NA	NA	NA	C	1	PA	31.1.PA		NA	NA	31.1.PA
32.1.Bx	ACTTCCAACTTC	CCGGACTACHVGGGTWTCTAAT	2014-05-10	subgingival	32	32.1.18DL	na	6	n	6	1	A	A	18DL	32_18DL	B	B	2	C	2	bx	32.1.Bx		NA	NA	32.1.Bx
32.1.Bz	GTGTTGTCGTGC	CCGGACTACHVGGGTWTCTAAT	2014-05-10	subgingival	32	32.1.18MB	na	6	n	6	1	A	A	18MB	32_18MB	B	B	2	C	2	bz	32.1.Bz		NA	NA	32.1.Bz
32.1.By	CTCACCTAGGAA	CCGGACTACHVGGGTWTCTAAT	2014-05-10	subgingival	32	32.1.18ML	na	6	n	6	1	A	A	18ML	32_18ML	B	B	2	C	2	by	32.1.By		NA	NA	32.1.By
32.1.PA	TCTCTACCACTC	CCGGACTACHVGGGTWTCTAAT	2014-05-10	supragingival	32	32.1.NA	na	NA	NA	6	1	A	D	NA	NA	NA	NA	NA	C	2	PA	32.1.PA		NA	NA	32.1.PA
33.2.Bx	ATGGGTTCCGTC	CCGGACTACHVGGGTWTCTAAT	2014-05-10	subgingival	33	33.2.12DL	na	4	n	4	1	A	A	12DL	33_12DL	A	N	1	T	1	bx	33.2.Bx		NA	NA	33.2.Bx
33.2.By	TAGGCATGCTTG	CCGGACTACHVGGGTWTCTAAT	2014-05-10	subgingival	33	33.2.19MB	na	4	n	4	1	A	A	19MB	33_19MB	A	N	1	T	1	by	33.2.By		NA	NA	33.2.By
33.1.Bx	TATCGACACAAG	CCGGACTACHVGGGTWTCTAAT	2014-05-10	subgingival	33	33.1.23L	na	2	n	4	1	C	A	23L	33_23L	A	N	1	T	1	bx	33.1.Bx		NA	NA	33.1.Bx
33.1.By	GATTCCGGCTCA	CCGGACTACHVGGGTWTCTAAT	2014-05-10	subgingival	33	33.1.24L	na	2	n	4	1	C	A	24L	33_24L	A	N	1	T	1	by	33.1.By		NA	NA	33.1.By
33.1.Bz	CGTAATTGCCGC	CCGGACTACHVGGGTWTCTAAT	2014-05-10	subgingival	33	33.1.25L	na	2	n	4	1	C	A	25L	33_25L	A	N	1	T	1	bz	33.1.Bz		NA	NA	33.1.Bz
33.2.Bz	AACTAGTTCAGG	CCGGACTACHVGGGTWTCTAAT	2014-05-10	subgingival	33	33.2.28DL	na	4	n	4	1	A	A	28DL	33_28DL	A	B	2	T	1	bz	33.2.Bz		NA	NA	33.2.Bz
33.2.PA	GGTGACTAGTTC	CCGGACTACHVGGGTWTCTAAT	2014-05-10	supragingival	33	33.2.NA	na	NA	NA	4	1	A	D	NA	NA	NA	NA	NA	T	1	PA	33.2.PA		NA	NA	33.2.PA
33.1.PA	CCACAGATCGAT	CCGGACTACHVGGGTWTCTAAT	2014-05-10	supragingival	33	33.1.NA	na	NA	NA	4	1	C	D	NA	NA	NA	NA	NA	T	1	PA	33.1.PA		NA	NA	33.1.PA
34.1.By	GTACGATATGAC	CCGGACTACHVGGGTWTCTAAT	2014-05-10	subgingival	34	34.1.13MB	n	3	n	6	1	A	A	13MB	34_13MB	A	N	1	T	1	by	34.1.By		NA	NA	34.1.By
34.2.By	ATGGCTGTCAGT	CCGGACTACHVGGGTWTCTAAT	2014-05-10	subgingival	34	34.2.13MB	n	3	n	6	1	A	A	13MB	34_13MB	A	N	1	T	2	by	34.2.By		NA	NA	34.2.By
34.1.Bx	AGCATGTCCCGT	CCGGACTACHVGGGTWTCTAAT	2014-05-10	subgingival	34	34.1.21DB	n	3	n	6	1	A	A	21DB	34_21DB	A	B	2	T	1	bx	34.1.Bx		NA	NA	34.1.Bx
34.2.Bx	TGCGCTGAATGT	CCGGACTACHVGGGTWTCTAAT	2014-05-10	subgingival	34	34.2.21DB	n	3	n	6	1	A	A	21DB	34_21DB	A	N	1	T	2	bx	34.2.Bx		NA	NA	34.2.Bx
34.2.Bz	GTTCTCTTCTCG	CCGGACTACHVGGGTWTCTAAT	2014-05-10	subgingival	34	34.2.2MB	y	5	n	6	1	A	A	2MB	34_2MB	B	B	2	T	2	bz	34.2.Bz		NA	NA	34.2.Bz
34.1.Bz	GTGGTGGTTTCC	CCGGACTACHVGGGTWTCTAAT	2014-05-10	subgingival	34	34.1.2MB	y	6	n	6	1	A	A	2MB	34_2MB	B	B	2	T	1	bz	34.1.Bz		NA	NA	34.1.Bz
34.1.PA	ATTCTGCCGAAG	CCGGACTACHVGGGTWTCTAAT	2014-05-10	supragingival	34	34.1.NA	na	NA	NA	6	1	A	D	NA	NA	NA	NA	NA	T	1	PA	34.1.PA		NA	NA	34.1.PA
34.2.PA	TAGTATGCGCAA	CCGGACTACHVGGGTWTCTAAT	2014-05-10	supragingival	34	34.2.NA	na	NA	NA	6	1	A	D	NA	NA	NA	NA	NA	T	2	PA	34.2.PA		NA	NA	34.2.PA
35.1.By	GTTGTTCTGGGA	CCGGACTACHVGGGTWTCTAAT	2014-05-10	subgingival	35	35.1.12MB	n	3	n	6	1	A	A	12MB	35_12MB	A	N	1	T	1	by	35.1.By		NA	NA	35.1.By
35.2.By	ATGTCACCGCTG	CCGGACTACHVGGGTWTCTAAT	2014-05-10	subgingival	35	35.2.12MB	n	3	n	6	1	A	A	12MB	35_12MB	A	N	1	T	2	by	35.2.By		NA	NA	35.2.By
35.1.Bx	GCGTTCTAGCTG	CCGGACTACHVGGGTWTCTAAT	2014-05-10	subgingival	35	35.1.13DB	n	6	n	6	1	A	A	13DB	35_13DB	B	B	2	T	1	bx	35.1.Bx		NA	NA	35.1.Bx
35.2.Bx	CTGCTATTCCTC	CCGGACTACHVGGGTWTCTAAT	2014-05-10	subgingival	35	35.2.13DB	n	6	n	6	1	A	A	13DB	35_13DB	B	N	1	T	2	bx	35.2.Bx		NA	NA	35.2.Bx
35.1.Bz	GGACTTCCAGCT	CCGGACTACHVGGGTWTCTAAT	2014-05-10	subgingival	35	35.1.15DL	n	6	n	6	1	A	A	15DL	35_15DL	B	B	2	T	1	bz	35.1.Bz		NA	NA	35.1.Bz
35.2.Bz	TGTAACGCCGAT	CCGGACTACHVGGGTWTCTAAT	2014-05-10	subgingival	35	35.2.15DL	n	6	n	6	1	A	A	15DL	35_15DL	B	B	2	T	2	bz	35.2.Bz		NA	NA	35.2.Bz
35.1.PA	CGTAAGATGCCT	CCGGACTACHVGGGTWTCTAAT	2014-05-10	supragingival	35	35.1.NA	na	NA	NA	6	1	A	D	NA	NA	NA	NA	NA	T	1	PA	35.1.PA		NA	NA	35.1.PA
35.2.PA	CTCACAACCGTG	CCGGACTACHVGGGTWTCTAAT	2014-05-10	supragingival	35	35.2.NA	na	NA	NA	6	1	A	D	NA	NA	NA	NA	NA	T	2	PA	35.2.PA		NA	NA	35.2.PA
36.1.Bx	TGGAGTAGGTGG	CCGGACTACHVGGGTWTCTAAT	2014-05-10	subgingival	36	36.1.15DL	n	5	n	6	1	A	A	15DL	36_15DL	B	B	2	C	1	bx	36.1.Bx		NA	NA	36.1.Bx
36.2.Bx	ATGTTTAGACGG	CCGGACTACHVGGGTWTCTAAT	2014-05-10	subgingival	36	36.2.15DL	n	5	n	6	1	A	A	15DL	36_15DL	B	B	2	C	2	bx	36.2.Bx		NA	NA	36.2.Bx
36.1.By	TTGGCTCTATTC	CCGGACTACHVGGGTWTCTAAT	2014-05-10	subgingival	36	36.1.18ML	n	6	n	6	1	A	A	18ML	36_18ML	B	B	2	C	1	by	36.1.By		NA	NA	36.1.By
36.2.By	ACATGTCACGTG	CCGGACTACHVGGGTWTCTAAT	2014-05-10	subgingival	36	36.2.18ML	n	6	n	6	1	A	A	18ML	36_18ML	B	B	2	C	2	by	36.2.By		NA	NA	36.2.By
36.2.Bz	CTTTAGCGCTGG	CCGGACTACHVGGGTWTCTAAT	2014-05-10	subgingival	36	36.2.29DL	y	3	n	6	1	A	A	29DL	36_29DL	A	N	1	C	2	bz	36.2.Bz		NA	NA	36.2.Bz
36.1.Bz	GATCCCACGTAC	CCGGACTACHVGGGTWTCTAAT	2014-05-10	subgingival	36	36.1.29DL	y	4	n	6	1	A	A	29DL	36_29DL	A	B	2	C	1	bz	36.1.Bz		NA	NA	36.1.Bz
36.1.PA	AGCAGAACATCT	CCGGACTACHVGGGTWTCTAAT	2014-05-10	supragingival	36	36.1.NA	na	NA	NA	6	1	A	D	NA	NA	NA	NA	NA	C	1	PA	36.1.PA		NA	NA	36.1.PA
36.2.PA	CGTACCAGATCC	CCGGACTACHVGGGTWTCTAAT	2014-05-10	supragingival	36	36.2.NA	na	NA	NA	6	1	A	D	NA	NA	NA	NA	NA	C	2	PA	36.2.PA		NA	NA	36.2.PA
061914.R13.1.bx	GATCAACCCACA	CCGGACTACHVGGGTWTCTAAT	2014-06-19	subgingival	13	NA	na	NA	NA	NA		NA	NA	NA	NA	NA	NA	NA	C	1	bx	R13.1.bx		13.1bx_RC1_01_23925.mzXML	NA	NA
061914.R13.1.by	ATGCGAGACTTC	CCGGACTACHVGGGTWTCTAAT	2014-06-19	subgingival	13	NA	na	NA	NA	NA		NA	NA	NA	NA	NA	NA	NA	C	1	by	R13.1.by		13.1by_RC2_01_23927.mzXML	NA	NA
061914.R13.1.bz	CGCTTGTGTAGC	CCGGACTACHVGGGTWTCTAAT	2014-06-19	subgingival	13	NA	na	NA	NA	NA		NA	NA	NA	NA	NA	NA	NA	C	1	bz	R13.1.bz		13.1bz_RC3_01_23928.mzXML	NA	NA
061914.R13.1.pa	ATGAATGCGTCC	CCGGACTACHVGGGTWTCTAAT	2014-06-19	supragingival	13	13.1.NA	na	NA	NA	NA		NA	NA	NA	NA	NA	NA	NA	C	1	pa	R13.1.pa		13.1pa_RB12_01_23924.mzXML	NA	NA
