# Supplementary material for: Multi-omics Analysis of Periodontal Pocket Microbial Communities Pre- and Posttreatment
Source: mSystems. 2017 Jun 20;2(3):e00016-17. doi: 10.1128/mSystems.00016-17 (PMC5513737; doi:10.1128/mSystems.00016-17)
Supplement: TABLE S2 [file sys003172112st3.xls]

## Sheet: Sheet1
TABLE S2 Top 15 results correlated with maximum pocket depth using Spearman’s correlations for subgingival samples in each data category.
16S genera	16S genera	Metabolites	Metabolites
Pre-treatment only, supragingival only	Post-treatment only, supragingival only	Pre-treatment only, supragingival only	Post-treatment only, supragingival only
Schwartzia	Desulfovibrio	777.222-777.232_663-688	261.131-261.133_155-176
Class: M7-3 *	Phylum: SR1 *	795.195-795.214_664-688	569.313-569.316_211-214
Family: Clostridiaceae *	Paludibacter	240.136-240.139_468-478	332.314-332.317_371-380
Treponema	Family: Xanthomonadaceae *		655.352-655.356_226-232
Family: F16 *	Order: ML615J-28 *	483.301-483.308_423-431	295.150-295.152_219-224
Family: Leptotrichiaceae *	Janthinobacterium	869.188-869.210_742-760	507.395-507.405_607-640
Family: Propionibacteriaceae *	Family: Coriobacteriaceae *	664.287-664.292_583-590	525.289-525.291_208-212
Family:[Paraprevotellaceae] *	TG5	678.304-678.307_622-628	691.435-691.448_688-709
Bulleidia	Desulfobulbus	556.522-556.538_553-593	257.815-257.818_252-274
Filifactor	Acholeplasma	607.402-607.406_344-351	340.179-340.181_217-221
Oribacterium	SHD-231	903.549-903.566_609-630	1198.674-1198.688_718-740
Order: ML615J-28 *	Order: Bacteroidales *	122.096-122.098_595-606	610.179-610.185_700-716
Tannerella	Family: Leptotrichiaceae *	777.224-777.233_691-708	244.138-244.139_411-417
Order: Clostridiales *	Family: Koribacteraceae *	793.197-793.206_664-687	362.192-362.193_219-222
Enterococcus	Porphyromonas	1001.625-1001.668_733-756	399.206-399.216_684-716
* Not classifiable at a higher taxonomic level.
