# Supplementary material for: Multi-omics Analysis of Periodontal Pocket Microbial Communities Pre- and Posttreatment
Source: mSystems. 2017 Jun 20;2(3):e00016-17. doi: 10.1128/mSystems.00016-17 (PMC5513737; doi:10.1128/mSystems.00016-17)
Supplement: TABLE S3 [file sys003172112st4.xls]

## Sheet: Sheet1
TABLE S3 Collision induced energies used for tandem MS data collection.
Type	Mass	Width	Collision	Charge State
Base	100	4	22	1
Base	100	4	20	2
Base	300	5	27	1
Base	300	5	25	2
Base	500	6	35	1
Base	500	6	30	2
Base	1000	8	45	1
Base	1000	8	35	2
Base	2000	10	50	1
Base	2000	10	50	2
